# Supplementary material for: RNA methyltransferase METTL3 induces intrinsic resistance to gefitinib by combining with MET to regulate PI3K/AKT pathway in lung adenocarcinoma
Source: J Cell Mol Med. 2021 Jan 24;25(5):2418–25. doi: 10.1111/jcmm.16114 (PMC7933928; doi:10.1111/jcmm.16114)
Supplement: Supplementary file 1 — Table S1 [file JCMM-25-2418-s001.xlsx]

## Sheet: Sheet1
Table S1:The list of primers and shRNA sequence.
Sequences of primer
β-actin
Forward	5'-CATGTACGTTGCTATCCAGGC-3'
Reverse	5'-CTCCTTAATGTCACGCACGAT-3'
METTL3
Forward	5'-TTGTCTCCAACCTTCCGTAGT-3'
Reverse	5'-CCAGATCAGAGAGGTGGTGTAG-3'
MET
Forward	5'-AGCAATGGGGAGTGTAAAGAGG-3'
Reverse	5'-CCCAGTCTTGTACTCAGCAAC-3'
Sequences of knockdown
Sh-METTL3-1#
Sense	5'-CCGGGCTGCACTTCAGACGAATTATCTCGAGATAATTCGTCTGAAGTGCAGCTTTTTTG-3'
Anti-sense	5'-AATTCAAAAAAGCTGCACTTCAGACGAATTATCTCGAGATAATTCGTCTGAAGTGCAGC-3'
Sh-METTL3-2#
Sense	5'-CCGGGGATACCTGCAAGTATGTTCACTCGAGTGAACATACTTGCAGGTATCCTTTTTTG-3'
Anti-sense	5'-AATTCAAAAAAGGATACCTGCAAGTATGTTCACTCGAGTGAACATACTTGCAGGTATCC-3'
Sh-NC
Sense	5'-CCGGTTCTCCGAACGTGTCACGTTTCAAGAGAACGTGACACGTTCGGAGAATTTTTTG-3'
Anti-sense	5'-AATTCAAAAAATTCTCCGAACGTGTCACGTTCTCTTGAAACGTGACACGTTCGGAGAA-3'
